# Supplementary material for: Heterologous investigation of metabotropic and ionotropic odorant receptors in ab3A neurons of Drosophila melanogaster
Source: Front Mol Biosci. 2024 Jan 25;10:1275901. doi: 10.3389/fmolb.2023.1275901 (PMC10853936; doi:10.3389/fmolb.2023.1275901)
Supplement: Supplementary file 2 [file Table2.XLSX]

## Sheet: Sheet1
Male				Female
DsuzOR19a1 = N = 13				DsuzOR19a1 - N = 6					DsuzOR19a1	Variable 1	Variable 2
Antenna	Neurons	Mean	Stdev	Antenna	Neurons	Mean	Stdev		Minimum	13	22
1	26	22.0769	3.6162	1	46	30.5	8.8713		Q1	20	24
2	23			2	23				Median	23	29
3	26			3	22				Q3	24	33.25
4	19			4	31				Maximum	26	46
5	23			5	27
6	20			6	34				Mean	22.0769	30.5
7	24								Range	13	24
8	22								IQR	4	9.25
9	20								Lower cutoff	14	10.125
10	26								Higher cutoff	30	47.125
11	24
12	21
13	13
Levene's Test of Homogeneity of Variance: F (1,17) = 4,997; p = 0.039
Two-samples heteroscedastic one-tailed T-test:			0.0339425
DsuzOR19a2 - N = 16				DsuzOR19a2 - N = 13					DsuzOR19a2	Variable 1	Variable 2
Antenna	Neurons	Mean	Stdev	Antenna	Neurons	Mean	Stdev		Minimum	0	0
1	0	1.5	2.03306	1	0	0	0		Q1	0	0
2	0			2	0				Median	1	0
3	2			3	0				Q3	2	0
4	1			4	0				Maximum	6	0
5	1			5	0
6	1			6	0				Mean	1.5	0
7	1			7	0				Range	6	0
8	6			8	0				IQR	2	0
9	6			9	0				Lower cutoff	-3	0
10	0			10	0				Higher cutoff	5	0
11	1			11	0
12	0			12	0
13	4			13	0
14	0
15	0
16	1
Mann-Whitney U-test	z = -3.382	U = 39	p = 0,004
