# Supplementary material for: Heterologous investigation of metabotropic and ionotropic odorant receptors in ab3A neurons of Drosophila melanogaster
Source: Front Mol Biosci. 2024 Jan 25;10:1275901. doi: 10.3389/fmolb.2023.1275901 (PMC10853936; doi:10.3389/fmolb.2023.1275901)
Supplement: Supplementary file 5 [file Table3.XLSX]

## Sheet: Sheet1
Primer Name	Sequence	Amplicon length (bp)	Hairpin	Self annealing	Length (bp)	Tm (℃)	Used Tm (℃)
Fly PCR
UAS Fw 3	ACAAGCGCAGCTGAACAAGC	1042	No	No	20	59.4	60.4
UAS Rv 3	CACTCACCTCCGATGACGAG	1042	No	No	20	61.4
UAS Fw 4	CGTCTACGGAGCGACAATTC	1069	No	No	20	59.4	59.4
UAS Rv 4	ATGGCCATCGGATAACCTGG	1069	No	No	20	59.4
GAl4-Fw-1	GTCGAAGGATCAATGGCAAATCC	1154	No	No	23	62.9	63.5
GAl4-Rv-1	AACTGATATGCGGTAATGGGATTGC	1154	No	No	25	64.1
GAl4-Fw-2	GAACTAGACAAAACAGTAACTGCAG	1255	No	No	25	62.5	61.4
GAl4-Rv-2	CCATTGTAGTGGTATTAAACATCC	1255	No	No	24	60.3
DsRed Fw-1	ATGGCCTCCTCCGAGGACGTC	678	No	Yes	21	67.3	68.6
DsRed Rv-1	CTACAGGAACAGGTGGTGGCGGC	605	No	No	23	69.9
