# Supplementary material for: Heterologous investigation of metabotropic and ionotropic odorant receptors in ab3A neurons of Drosophila melanogaster
Source: Front Mol Biosci. 2024 Jan 25;10:1275901. doi: 10.3389/fmolb.2023.1275901 (PMC10853936; doi:10.3389/fmolb.2023.1275901)
Supplement: Supplementary file 8 [file Table1.XLSX]

## Sheet: DsuzOR19A1
spikes/sec	Rep1	Rep2	Rep3	Rep4	Rep5	Rep6	Average	Std.Err.	Phasic/Tonic
3-octanol	15	60	45	42	65	47	45.6667	7.15386	P
Nerol	5	7	19	7	12	7	9.5	2.12525	P
Farnesol	6	-1	6	6	11	5	5.5	1.56525	P
2-heptanone	33	26	41	33	39	14	31	4.02492	P
Cuminaldehyde	4	7	12	21	20	17	13.5	2.86065	P
Citral	11	4	21	0	20	-3	8.83333	4.15866	P
Ethyl hexanoate	9	44	37	27	34	22	28.8333	5.0558	P
Ethyl acetate	3	-8	32	16	9	3	9.16667	5.59414	P
Bornyl acetate	16	20	48	46	21	19	28.3333	5.94792	P
m-Cymene	22	41	34	44	34	20	32.5	3.98121	P
p-Cymene	17	23	29	30	16	13	21.3333	2.90593	P
α-pinene	19	21	48	30	16	11	24.1667	5.41243	P
β-pinene	30	18	12	5	27	5	16.1667	4.39254	P
Limonene oxide	30	49	47	64	49	39	46.3333	4.64519	P
α-terpinene	29	34	26	37	24	19	28.1667	2.70082	P
Ocimene	9	17	15	17	16	10	14	1.46059	P
γ-terpinene	38	37	40	46	28	6	32.5	5.80661	P
β-myrcene	29	25	50	41	18	16	29.8333	5.43701	P
Camphene	30	18	41	27	19	14	24.8333	4.04489	P
Terpinolen	16	35	46	35	44	35	35.1667	4.33141	P
α-fellandrene	24	22	26	1	16	17	17.6667	3.69384	P
R-limonene	28	11	34	27	22	23	24.1667	3.15612	P
S-limonene	5	25	41	53	30	28	30.3333	6.59124	P
3-carene	25	31	41	42	38	21	33	3.56838	P
α-humulene	29	52	19	67	57	58	47	7.64635	T
β-caryophyllene	57	59	37	98	119	81	75.1667	12.2812	T
α-cedrene	19	21	34	33	21	13	23.5	3.38378	T
β-cedrene	26	7	30	52	30	16	26.8333	6.23119	T
Valencene	27	19	21	54	39	21	30.1667	5.62386	T
β-caryophyllen oxide	22	26	38	55	44	11	32.6667	6.54047	T
Hexane	-4	-3	11	8	5	2	3.16667	2.44154	-
Ethanol	-1	-3	8	3	7	1	2.5	1.78419	-

## Sheet: BoxPlot-DsuzOR19A1
3-octanol	Nerol	Farnesol	2-heptanone	Cuminaldehyde	Citral	Ethyl hexanoate	Ethyl acetate	Bornyl acetate	m-Cymene	p-Cymene	α-pinene	β-pinene	Limonene oxide	α-terpinene	Ocimene	γ-terpinene	β-myrcene	Camphene	Terpinolen	α-fellandrene	R-limonene	S-limonene	3-carene	α-humulene	β-caryophyllene	α-cedrene	β-cedrene	Valencene	β-caryofyllen oxide	Hexane	Ethanol
15	5	6	33	4	11	9	3	16	22	17	19	30	30	29	9	38	29	30	16	24	28	5	25	29	57	19	26	27	22	-4	-1
60	7	-1	26	7	4	44	-8	20	41	23	21	18	49	34	17	37	25	18	35	22	11	25	31	52	59	21	7	19	26	-3	-3
45	19	6	41	12	21	37	32	48	34	29	48	12	47	26	15	40	50	41	46	26	34	41	41	19	37	34	30	21	38	11	8
42	7	6	33	21	0	27	16	46	44	30	30	5	64	37	17	46	41	27	35	1	27	53	42	67	98	33	52	54	55	8	3
65	12	11	39	20	20	34	9	21	34	16	16	27	49	24	16	28	18	19	44	16	22	30	38	57	119	21	30	39	44	5	7
47	7	5	14	17	-3	22	3	19	20	13	11	5	39	19	10	6	16	14	35	17	23	28	21	58	81	13	16	21	11	2	1

## Sheet: DsuzOR19A1-Wilkonox
Solvent (before)	Stimulus (after)
Hexane	3-octanol	Difference	Positive	IDiffI	Rank	Signed rank	Positive sum	Negative sum	W	Significativity	p-value (WMPSRT-SPSS)
-4	15	-19	-1	19	1	-1	0	-20	0	*	0.027
-3	60	-63	-1	63	6	-6
11	45	-34	-1	34	2	-2
8	42	-34	-1	34	2	-2
5	65	-60	-1	60	5	-5
2	47	-45	-1	45	4	-4
Ethanol	Nerol	Difference		IDiffI	Rank	Signed rank	Positive sum	Negative sum	W	Significativity
-1	5	-6	-1	6	3	-3	0	-20	0	*	0.027
-3	7	-10	-1	10	5	-5
8	19	-11	-1	11	6	-6
3	7	-4	-1	4	1	-1
7	12	-5	-1	5	2	-2
1	7	-6	-1	6	3	-3
Ethanol	Farnesol	Difference		IDiffI	Rank	Signed rank	Positive sum	Negative sum	W	Significativity
-1	6	-7	-1	7	6	-6	1	-18	1	*	0.046
-3	-1	-2	-1	2	1	-1
8	6	2	1	2	1	1
3	6	-3	-1	3	3	-3
7	11	-4	-1	4	4	-4
1	5	-4	-1	4	4	-4
Hexane	2-heptanone	Difference		IDiffI	Rank	Signed rank	Positive sum	Negative sum	W	Significativity
-4	33	-37	-1	37	6	-6	0	-21	0	*	0.028
-3	26	-29	-1	29	3	-3
11	41	-30	-1	30	4	-4
8	33	-25	-1	25	2	-2
5	39	-34	-1	34	5	-5
2	14	-12	-1	12	1	-1
Ethanol	Cuminaldehyde	Difference		IDiffI	Rank	Signed rank	Positive sum	Negative sum	W	Significativity
-1	4	-5	-1	5	2	-2	0	-21	0	*	0.028
-3	7	-10	-1	10	3	-3
8	12	-4	-1	4	1	-1
3	21	-18	-1	18	6	-6
7	20	-13	-1	13	4	-4
1	17	-16	-1	16	5	-5
Ethanol	Citral	Difference		IDiffI	Rank	Signed rank	Positive sum	Negative sum	W	Significativity
-1	11	-12	-1	12	4	-4	3	-17	3	*	0.046
-3	4	-7	-1	7	3	-3
8	21	-13	-1	13	5	-5
3	0	3	1	3	1	1
7	20	-13	-1	13	5	-5
1	-3	4	1	4	2	2
Hexane	Ethyl hexanoate	Difference		IDiffI	Rank	Signed rank	Positive sum	Negative sum	W	Significativity
-4	9	-13	-1	13	1	-1	0	-21	0	*	0.028
-3	44	-47	-1	47	6	-6
11	37	-26	-1	26	4	-4
8	27	-19	-1	19	2	-2
5	34	-29	-1	29	5	-5
2	22	-20	-1	20	3	-3
Hexane	Ethyl acetate	Difference		IDiffI	Rank	Signed rank	Positive sum	Negative sum	W	Significativity
-4	3	-7	-1	7	4	-4	3	-18	3	*	0.028
-3	-8	5	1	5	3	3
11	32	-21	-1	21	6	-6
8	16	-8	-1	8	5	-5
5	9	-4	-1	4	2	-2
2	3	-1	-1	1	1	-1
Ethanol	Bornyl acetate	Difference		IDiffI	Rank	Signed rank	Positive sum	Negative sum	W	Significativity
-1	16	-17	-1	17	2	-2	0	-21	0	*	0.028
-3	20	-23	-1	23	4	-4
8	48	-40	-1	40	5	-5
3	46	-43	-1	43	6	-6
7	21	-14	-1	14	1	-1
1	19	-18	-1	18	3	-3
Ethanol	m-Cymene	Difference		IDiffI	Rank	Signed rank	Positive sum	Negative sum	W	Significativity
-1	22	-23	-1	23	2	-2	0	-21	0	*	0.028
-3	41	-44	-1	44	6	-6
8	34	-26	-1	26	3	-3
3	44	-41	-1	41	5	-5
7	34	-27	-1	27	4	-4
1	20	-19	-1	19	1	-1
Ethanol	p-Cymene	Difference		IDiffI	Rank	Signed rank	Positive sum	Negative sum	W	Significativity
-1	17	-18	-1	18	3	-3	0	-21	0	*	0.028
-3	23	-26	-1	26	5	-5
8	29	-21	-1	21	4	-4
3	30	-27	-1	27	6	-6
7	16	-9	-1	9	1	-1
1	13	-12	-1	12	2	-2
Ethanol	α-pinene	Difference		IDiffI	Rank	Signed rank	Positive sum	Negative sum	W	Significativity
-1	19	-20	-1	20	3	-3	0	-21	0	*	0.028
-3	21	-24	-1	24	4	-4
8	48	-40	-1	40	6	-6
3	30	-27	-1	27	5	-5
7	16	-9	-1	9	1	-1
1	11	-10	-1	10	2	-2
Ethanol	β-pinene	Difference		IDiffI	Rank	Signed rank	Positive sum	Negative sum	W	Significativity
-1	30	-31	-1	31	6	-6	0	-20	0	*	0.027
-3	18	-21	-1	21	5	-5
8	12	-4	-1	4	2	-2
3	5	-2	-1	2	1	-1
7	27	-20	-1	20	4	-4
1	5	-4	-1	4	2	-2
Ethanol	Limonene oxide	Difference		IDiffI	Rank	Signed rank	Positive sum	Negative sum	W	Significativity
-1	30	-31	-1	31	1	-1	0	-21	0	*	0.028
-3	49	-52	-1	52	5	-5
8	47	-39	-1	39	3	-3
3	64	-61	-1	61	6	-6
7	49	-42	-1	42	4	-4
1	39	-38	-1	38	2	-2
Ethanol	α-terpinene	Difference		IDiffI	Rank	Signed rank	Positive sum	Negative sum	W	Significativity
-1	29	-30	-1	30	4	-4	0	-20	0	*	0.027
-3	34	-37	-1	37	6	-6
8	26	-18	-1	18	2	-2
3	37	-34	-1	34	5	-5
7	24	-17	-1	17	1	-1
1	19	-18	-1	18	2	-2
Ethanol	Ocimene	Difference		IDiffI	Rank	Signed rank	Positive sum	Negative sum	W	Significativity
-1	9	-10	-1	10	4	-4	0	-20	0	*	0.027
-3	17	-20	-1	20	6	-6
8	15	-7	-1	7	1	-1
3	17	-14	-1	14	5	-5
7	16	-9	-1	9	2	-2
1	10	-9	-1	9	2	-2
Ethanol	γ-terpinene	Difference		IDiffI	Rank	Signed rank	Positive sum	Negative sum	W	Significativity
-1	38	-39	-1	39	4	-4	0	-21	0	*	0.028
-3	37	-40	-1	40	5	-5
8	40	-32	-1	32	3	-3
3	46	-43	-1	43	6	-6
7	28	-21	-1	21	2	-2
1	6	-5	-1	5	1	-1
Ethanol	β-myrcene	Difference		IDiffI	Rank	Signed rank	Positive sum	Negative sum	W	Significativity
-1	29	-30	-1	30	4	-4	0	-21	0	*	0.028
-3	25	-28	-1	28	3	-3
8	50	-42	-1	42	6	-6
3	41	-38	-1	38	5	-5
7	18	-11	-1	11	1	-1
1	16	-15	-1	15	2	-2
Ethanol	Camphene	Difference		IDiffI	Rank	Signed rank	Positive sum	Negative sum	W	Significativity
-1	30	-31	-1	31	5	-5	0	-21	0	*	0.028
-3	18	-21	-1	21	3	-3
8	41	-33	-1	33	6	-6
3	27	-24	-1	24	4	-4
7	19	-12	-1	12	1	-1
1	14	-13	-1	13	2	-2
Ethanol	Terpinolen	Difference		IDiffI	Rank	Signed rank	Positive sum	Negative sum	W	Significativity
-1	16	-17	-1	17	1	-1	0	-20	0	*	0.027
-3	35	-38	-1	38	5	-5
8	46	-38	-1	38	5	-5
3	35	-32	-1	32	2	-2
7	44	-37	-1	37	4	-4
1	35	-34	-1	34	3	-3
Ethanol	α-fellandrene	Difference		IDiffI	Rank	Signed rank	Positive sum	Negative sum	W	Significativity
-1	24	-25	-1	25	5	-5	1	-19	1	*	0.046
-3	22	-25	-1	25	5	-5
8	26	-18	-1	18	4	-4
3	1	2	1	2	1	1
7	16	-9	-1	9	2	-2
1	17	-16	-1	16	3	-3
Ethanol	R-limonene	Difference		IDiffI	Rank	Signed rank	Positive sum	Negative sum	W	Significativity
-1	28	-29	-1	29	6	-6	0	-21	0	*	0.028
-3	11	-14	-1	14	1	-1
8	34	-26	-1	26	5	-5
3	27	-24	-1	24	4	-4
7	22	-15	-1	15	2	-2
1	23	-22	-1	22	3	-3
Ethanol	S-limonene	Difference		IDiffI	Rank	Signed rank	Positive sum	Negative sum	W	Significativity
-1	5	-6	-1	6	1	-1	0	-21	0	*	0.028
-3	25	-28	-1	28	4	-4
8	41	-33	-1	33	5	-5
3	53	-50	-1	50	6	-6
7	30	-23	-1	23	2	-2
1	28	-27	-1	27	3	-3
Ethanol	3-carene	Difference		IDiffI	Rank	Signed rank	Positive sum	Negative sum	W	Significativity
-1	25	-26	-1	26	2	-2	0	-21	0	*	0.027
-3	31	-34	-1	34	5	-5
8	41	-33	-1	33	4	-4
3	42	-39	-1	39	6	-6
7	38	-31	-1	31	3	-3
1	21	-20	-1	20	1	-1
Ethanol	α-humulene	Difference		IDiffI	Rank	Signed rank	Positive sum	Negative sum	W	Significativity
-1	29	-30	-1	30	2	-2	0	-21	0	*	0.028
-3	52	-55	-1	55	4	-4
8	19	-11	-1	11	1	-1
3	67	-64	-1	64	6	-6
7	57	-50	-1	50	3	-3
1	58	-57	-1	57	5	-5
Ethanol	β-caryophyllene	Difference		IDiffI	Rank	Signed rank	Positive sum	Negative sum	W	Significativity
-1	57	-58	-1	58	2	-2	0	-21	0	*	0.028
-3	59	-62	-1	62	3	-3
8	37	-29	-1	29	1	-1
3	98	-95	-1	95	5	-5
7	119	-112	-1	112	6	-6
1	81	-80	-1	80	4	-4
Ethanol	α-cedrene	Difference		IDiffI	Rank	Signed rank	Positive sum	Negative sum	W	Significativity
-1	19	-20	-1	20	3	-3	0	-21	0	*	0.028
-3	21	-24	-1	24	4	-4
8	34	-26	-1	26	5	-5
3	33	-30	-1	30	6	-6
7	21	-14	-1	14	2	-2
1	13	-12	-1	12	1	-1
Ethanol	β-cedrene	Difference		IDiffI	Rank	Signed rank	Positive sum	Negative sum	W	Significativity
-1	26	-27	-1	27	5	-5	0	-21	0	*	0.028
-3	7	-10	-1	10	1	-1
8	30	-22	-1	22	3	-3
3	52	-49	-1	49	6	-6
7	30	-23	-1	23	4	-4
1	16	-15	-1	15	2	-2
Ethanol	Valencene	Difference		IDiffI	Rank	Signed rank	Positive sum	Negative sum	W	Significativity
-1	27	-28	-1	28	4	-4	0	-21	0	*	0.028
-3	19	-22	-1	22	3	-3
8	21	-13	-1	13	1	-1
3	54	-51	-1	51	6	-6
7	39	-32	-1	32	5	-5
1	21	-20	-1	20	2	-2
Ethanol	β-caryofyllen oxide	Difference		IDiffI	Rank	Signed rank	Positive sum	Negative sum	W	Significativity
-1	22	-23	-1	23	2	-2	0	-21	0	*	0.028
-3	26	-29	-1	29	3	-3
8	38	-30	-1	30	4	-4
3	55	-52	-1	52	6	-6
7	44	-37	-1	37	5	-5
1	11	-10	-1	10	1	-1

## Sheet: DsuzOR19A2
spikes/sec	Rep1	Rep2	Rep3	Average	Std.Err
3-octanol	0	-3	28	8.33333	9.8714
Nerol	-10	-1	4	-2.33333	4.09607
Farnesol	-9	1	-1	-3	3.05505
2-hepatnone	-38	-11	0	-16.3333	11.2891
Cuminaldehyde	-8	-3	-8	-6.33333	1.66667
Citral	-8	6	0	-0.666667	4.05518
Ethyl hexanoate	-10	-5	-6	-7	1.52753
Ethyl acetate	-24	-13	-18	-18.3333	3.1798
Bornyl acetate	3	2	2	2.33333	0.333333
m-Cymene	-1	-3	-4	-2.66667	0.881917
p-Cymene	-1	8	-6	0.333333	4.09607
α-pinene	-5	1	-6	-3.33333	2.18581
β-pinene	-15	4	1	-3.33333	5.89727
Limonene oxide	-5	0	16	3.66667	6.33333
α-terpinene	2	0	-4	-0.666667	1.76383
Ocimene	-3	3	-1	-0.333333	1.76383
γ-terpinene	-12	-4	-11	-9	2.51661
β-myrcene	-17	-3	9	-3.66667	7.51295
Camphene	-14	-1	0	-5	4.50925
Terpinolen	-2	0	5	1	2.08167
α-fellandrene	-6	-6	-4	-5.33333	0.666667
R-limonene	-12	-5	1	-5.33333	3.75648
S-limonene	-8	-1	3	-2	3.21455
3-carene	-9	-7	-9	-8.33333	0.666667
α-humulene	6	-3	4	2.33333	2.72845
β-caryophyllene	2	1	4	2.33333	0.881917
α-cedrene	6	5	-4	2.33333	3.1798
β-cedrene	1	-1	0	0	0.57735
Valencene	3	-1	6	2.66667	2.02759
β-caryofyllen oxide	-1	8	-5	0.666667	3.84419
Hexane	-20	-1	-11	-10.6667	5.48736
Ethanol	-8	-1	-10	-6.33333	2.72845

## Sheet: BoxPlot-DsuzOR19A1 (2)
3-octanol	Nerol	Farnesol	2-heptanone	Cuminaldehyde	Citral	Ethyl hexanoate	Ethyl acetate	Bornyl acetate	m-Cymene	p-Cymene	α-pinene	β-pinene	Limonene oxide	α-terpinene	Ocimene	γ-terpinene	β-myrcene	Camphene	Terpinolen	α-fellandrene	R-limonene	S-limonene	3-carene	α-humulene	β-caryophyllene	α-cedrene	β-cedrene	Valencene	β-caryofyllen oxide	Hexane	Ethanol
0	-10	-9	-38	-8	-8	-10	-24	3	-1	-1	-5	-15	-5	2	-3	-12	-17	-14	-2	-6	-12	-8	-9	6	2	6	1	3	-1	-20	-8
-3	-1	1	-11	-3	6	-5	-13	2	-3	8	1	4	0	0	3	-4	-3	-1	0	-6	-5	-1	-7	-3	1	5	-1	-1	8	-1	-1
28	4	-1	0	-8	0	-6	-18	2	-4	-6	-6	1	16	-4	-1	-11	9	0	5	-4	1	3	-9	4	4	-4	0	6	-5	-11	-10

## Sheet: HsapOR1A1
Spikes/sec	Rep1	Rep2	Rep3	Rep4	Rep5	Average	Std.Err.	p value		3-octanol	2-heptanone	Ethyl hexanoate	Nonanl	(Z)-3-nonenal	(Z)-4-nonenal	(E,E)-2,4-decadienal	(Z)-4-undecenal	(Z)-6-undecenal	R-carvone	S-carvone	Hexane
3-octanol	12	14	-1	-	0	6.25	3.92375	0.285		12	7	2	-	-	-	-	-	-	4	0	7
2-heptanone	7	17	2	-	0	6.5	3.79693	0.317		14	17	6	5	5	8	1	6	3	7	2	2
Ethyl hexanoate	2	6	1	6	0	3	1.26491	0.715		-1	2	1	2	1	5	4	-6	6	8	1	2
Nonanal	-	5	2	-	0	2.33333	1.45297	0.317		-	-	6	-	-	-	-	-	-2	-	-	-5
(Z)-3-nonenal	-	5	1	-	0	2	1.52753	0.655		0	0	0	0	0	0	0	0	0	0	0	0
(Z)-4-nonenal	-	8	5	-	0	4.33333	2.33333	0.18
(E,E)-2,4-decadienal	-	1	4	-	0	1.66667	1.20185	0.655
(Z)-4-undecenal	-	6	-6	-	0	0	3.4641	0.655
(Z)-6-undecenal	-	3	6	-2	0	1.75	1.75	0.109
R-carvone	4	7	8	-	0	4.75	1.79699	0.285
S-carvone	0	2	1	-	0	0.75	0.478714	0.18
Hexane	7	2	2	-5	0	1.2	1.93391	-

## Sheet: HsapOR2W1
Spikes/sec	Rep1	Rep2	Rep3	Rep4	Average	Std.Err.	p value		3-octanol	2-heptanone	Ethyl hexanoate	Nonanl	(Z)-3-nonenal	(Z)-4-nonenal	(E,E)-2,4-decadienal	(Z)-4-undecenal	(Z)-6-undecenal	R-carvone	S-carvone	Hexane
3-octanol	0	11	14	20	11.25	4.19076	0.109		0	0	0	-	-	-	-	-	-	0	-1	0
2-heptanone	0	-4	14	20	7.5	5.67891	0.285		11	-4	0	-	-	-	-	-	-	8	0	0
Ethyl hexanoate	0	0	3	0	0.75	0.75	0.655		14	14	3	1	4	4	0	8	5	7	4	0
Nonanal	-	-	1	7	4	3	0.18		20	20	0	7	8	10	8	10	9	10	5	2
(Z)-3-nonenal	-	-	4	8	6	2	0.18
(Z)-4-nonenal	-	-	4	10	7	3	0.18
(E,E)-2,4-decadienal	-	-	0	8	4	4	0.317
(Z)-4-undecenal	-	-	8	10	9	1	0.157
(Z)-6-undecenal	-	-	5	9	7	2	0.18
R-carvone	0	8	7	10	6.25	2.17466	0.102
S-carvone	-1	0	4	5	2	1.47196	0.068
Hexane	0	0	0	2	0.5	0.5	-

## Sheet: HsapOR1A1+OR2W1
Spikes/sec	Rep1	Rep2	Rep3	Rep4	Average	Std.Err.	p value		3-octanol	2-heptanone	Ethyl hexanoate	Nonanal	(Z)-3-nonenal	(Z)-4-nonenal	(E,E)-2,4-decadienal	(Z)-4-undecenal	(Z)-6-undecenal	R-carvone	S-carvone	Hexane	Etanol
3-octanol	-10	12	14	10	6.5	5.56028	0.237		-10	-11	-11	-10	-7	-8	-9	-10	-13	-7	-7	-5	-7
2-heptanone	-11	18	16	13	9	6.74537	0.197		12	18	4	1	5	3	1	3	0	5	2	3	3
Ethyl hexanoate	-11	4	5	-5	-1.75	3.81608	0.461		14	16	5	2	3	5	2	5	2	5	2	4	7
Nonanal	-10	1	2	0	-1.75	2.78014	0.066		10	13	-5	0	5	3	5	5	0	4	2	7	11
(Z)-3-nonenal	-7	5	3	5	1.5	2.87228	0.285
(Z)-4-nonenal	-8	3	5	3	0.75	2.95452	0.109
(E,E)-2,4-decadienal	-9	1	2	5	-0.25	3.03795	0.059
(Z)-4-undecenal	-10	3	5	5	0.75	3.61421	0.109
(Z)-6-undecenal	-13	0	2	0	-2.75	3.44903	0.068
R-carvone	-7	5	5	4	1.75	2.92617	0.414
S-carvone	-7	2	2	2	-0.25	2.25	0.066
Hexane	-5	3	4	7	2.25	2.56174
Etanol	-7	3	7	11	3.5	3.86221
